# Supplementary material for: The Design and Impact of a Clinic-Based Community Program on Food Insecurity, Healthy Eating Behaviors, and Mood
Source: Nutrients. 2023 Oct 10;15(20):4316. doi: 10.3390/nu15204316 (PMC10610369; doi:10.3390/nu15204316)
Supplement: Supplementary file 1 [file nutrients-15-04316-s001.zip]

Archive with 1 entries (1 files):
- nutrients-2639523-supplementary.pdf
